# Supplementary material for: Fatty Acids Profile and Consumers’ Preferences of Pecorino Cheese Manufactured from Milk of Sheep Supplemented with Flaxseed and Ascophyllum nodosum
Source: Foods. 2024 Jul 9;13(14):2165. doi: 10.3390/foods13142165 (PMC11276284; doi:10.3390/foods13142165)
Supplement: Supplementary file 1 [file foods-13-02165-s001.zip]

Archive with 1 entries (1 files):
- foods-3057237-supplementary.pdf
